# Supplementary material for: Alterations in the Components of the GABA–Glutamate System During ZIKV Infection: A Neuroscience Approach
Source: Int J Mol Sci. 2026 May 27;27(11):4833. doi: 10.3390/ijms27114833 (PMC13256588; doi:10.3390/ijms27114833)
Supplement: Supplementary file 1 [file ijms-27-04833-s001.zip]

Archive with 7 entries (7 files):
- Supplement 1. Efficiencies and fold of change GABA-A and NMDA.pdf
- Supplement 2. qRT-PCR Efficiencies and Fold Changes for Molecular Components of GABA and Glutamate Metabolism and Transport.pdf
- Supplement 3. Total Protein Loading Control Images.pdf
- Supplement 4. Western Blot Fold Changes for Molecular Components of GABA and Glutamate Metabolism and Transport.pdf
- Supplement 5.  Cell Count Tables for GABA+ and Glutamate+ Neurons in Cerebral Cortex.pdf
- Supplement 6. Counts and Densitometry of GABA+ and Glutamate+ in Cerebellum.pdf
- Supplement 7. RIN measurements.pdf
